# Supplementary material for: How the natural environment affects psychological recovery: A case study in Changsha, China
Source: PLoS One. 2025 Jun 17;20(6):e0325755. doi: 10.1371/journal.pone.0325755 (PMC12173234; doi:10.1371/journal.pone.0325755)
Supplement: S1 Dataset — (XLSX) [file pone.0325755.s001.xlsx]

## Sheet: Sheet1
1.number	2、gender	3、age	4、educational background	5、personal annual income	6、occupation	NEP1	NEP2	NEP3	NEP4	NEP5	NEP6	LI1	LI2	LI3	LI4	LI5	LI6	LI7	LI8	LI9	LI10	LI11	LI12	PA1	PA2	PA3	PA4	PA5	PA6	PA7	PA8	REP1	REP2	REP3	REP4	REP5	REP6	REP7	REP8	REP9	REP10	REP11	REP12	PRE1	PRE2	PRE3	PRE4	PRE5	PRE6
1	2	2	4	1	9	4	4	5	5	5	5	5	4	5	4	4	4	4	4	4	4	5	5	5	5	5	5	4	4	5	5	5	5	5	5	5	5	5	5	5	5	5	5	5	5	5	4	5	4
2	2	2	3	1	9	4	5	5	4	5	5	4	4	5	4	4	3	4	5	5	5	5	4	4	3	4	4	4	4	5	4	5	5	5	5	5	5	5	5	4	5	5	5	5	4	5	4	5	5
3	2	3	3	4	4	5	5	4	5	5	5	5	4	3	4	3	3	4	4	3	4	4	4	4	3	3	3	3	5	5	5	5	5	5	5	5	5	5	5	5	5	5	5	5	5	5	5	5	5
4	2	5	3	4	2	5	5	5	5	5	5	3	4	3	3	3	3	3	3	3	3	3	3	4	3	3	3	3	3	3	3	4	4	4	4	4	4	4	4	4	4	4	4	4	4	4	4	4	4
5	2	3	2	1	7	4	4	4	4	4	4	3	3	3	3	3	2	2	4	3	2	3	3	3	3	3	3	3	2	3	3	5	3	3	4	4	3	4	4	4	4	4	3	3	3	2	2	3	3
6	2	2	3	2	9	4	4	3	5	5	5	4	4	4	4	4	5	4	5	4	5	3	5	4	4	4	4	5	4	4	4	4	4	4	3	5	5	4	4	4	4	4	4	4	4	5	4	4	4
7	2	2	3	1	9	4	5	5	5	5	4	4	3	3	4	4	3	4	4	3	4	4	4	4	5	4	4	3	4	4	3	4	4	4	4	4	4	4	4	4	3	4	3	4	4	4	4	5	4
8	2	4	2	1	4	5	5	5	5	5	5	5	5	5	5	2	4	5	5	5	5	5	5	5	5	5	5	5	5	5	5	5	5	5	5	5	5	5	5	5	5	5	5	5	5	5	5	5	5
9	2	5	3	3	2	4	4	4	4	3	3	4	4	3	4	4	4	4	4	3	4	4	4	3	4	4	4	4	3	4	4	4	4	4	4	4	4	4	4	4	3	3	4	4	4	4	4	4	4
10	2	2	3	2	11	5	3	5	5	4	3	5	5	5	5	5	5	5	5	5	5	5	5	5	5	5	5	5	5	5	5	5	5	4	4	2	3	5	5	4	3	5	5	5	5	5	5	5	5
11	2	3	3	1	7	4	4	4	4	4	4	3	4	2	3	4	2	4	4	4	4	4	4	3	3	3	4	2	2	4	3	4	4	4	4	4	4	4	4	5	3	4	3	4	3	3	3	4	4
12	1	3	3	3	11	4	3	3	3	4	4	3	3	3	3	3	3	3	3	3	4	3	3	3	3	3	3	3	3	4	3	3	3	3	3	3	3	3	4	3	3	3	3	3	3	3	3	3	3
13	2	2	3	1	9	5	5	5	5	5	5	5	5	5	4	5	5	5	5	5	4	5	5	5	5	5	5	4	5	5	5	5	4	5	5	4	5	4	5	4	5	5	4	4	4	5	5	5	5
14	2	2	3	1	9	5	4	4	5	5	4	5	4	4	4	4	3	5	4	4	4	5	4	4	4	5	4	5	5	5	4	4	4	3	4	3	4	4	5	5	4	4	4	4	4	4	4	4	4
15	1	2	3	1	9	4	4	4	4	4	5	4	4	4	4	4	5	5	5	5	5	5	4	5	5	5	5	5	5	5	5	5	5	5	5	5	5	5	5	5	5	5	4	5	5	5	5	5	5
16	1	6	3	2	7	5	5	5	5	5	5	5	5	5	5	5	5	5	5	5	5	5	5	5	5	5	5	5	5	5	5	5	5	5	5	5	5	5	5	5	5	5	5	5	5	5	5	5	5
17	1	2	3	1	9	4	3	4	4	5	4	4	4	3	3	3	3	4	4	3	4	4	5	3	3	2	3	3	2	4	4	4	3	3	4	3	3	4	3	3	4	3	2	4	3	4	3	4	4
18	1	2	3	1	9	5	5	5	5	5	4	4	4	3	3	4	4	3	4	4	5	5	4	4	4	4	5	5	4	4	4	4	4	4	4	4	5	5	5	5	4	4	5	5	5	5	5	5	5
19	1	2	3	1	9	5	5	4	4	4	4	4	4	3	3	4	4	3	4	3	4	5	5	4	4	3	3	3	3	4	3	5	5	5	5	5	5	4	4	4	4	4	4	5	3	4	3	5	5
20	2	2	3	1	9	5	5	5	4	5	5	5	4	4	5	4	5	4	5	4	5	5	4	5	5	4	5	5	5	5	5	5	5	5	5	5	5	5	5	5	5	5	5	5	5	5	5	5	5
21	2	2	3	1	9	4	4	4	4	5	4	3	3	3	3	3	4	4	4	3	4	4	4	3	3	3	3	2	2	3	3	4	4	3	4	4	4	4	4	3	4	3	3	3	3	4	4	4	4
22	1	2	3	1	9	5	5	5	5	5	3	3	4	3	2	3	3	3	4	3	4	4	4	4	4	3	3	3	3	4	3	4	4	4	5	5	4	4	3	4	4	4	3	4	3	3	3	5	4
23	2	2	3	1	9	5	4	4	5	4	4	5	4	5	4	4	5	4	4	4	4	4	4	4	5	4	3	4	4	5	4	5	5	5	4	5	4	5	5	5	4	5	4	5	4	4	3	4	4
24	2	2	3	1	9	4	4	5	5	5	5	4	4	3	3	3	3	3	4	4	4	4	4	4	4	3	4	3	4	4	3	4	4	4	4	4	5	4	3	4	5	4	4	4	3	4	3	3	4
25	1	2	3	1	9	4	4	4	4	4	4	4	4	4	3	3	3	3	4	3	4	3	3	3	3	3	3	3	3	3	3	4	4	4	5	5	4	4	4	4	3	4	3	3	3	3	3	4	4
26	2	2	3	1	9	5	5	5	4	5	5	3	3	3	3	3	3	4	4	3	4	3	4	3	3	3	3	3	3	3	3	3	3	3	3	3	3	4	4	3	3	3	3	3	3	3	3	3	3
27	2	2	3	1	9	5	5	5	5	5	5	5	5	5	5	5	5	5	5	5	5	5	5	5	5	5	5	5	5	5	5	5	5	5	5	5	5	5	5	5	5	5	5	5	5	5	5	5	5
28	2	2	3	1	9	4	4	4	4	4	4	4	4	5	4	4	4	4	4	4	4	4	4	4	4	4	4	4	4	4	4	4	4	4	4	4	4	4	4	4	4	4	4	4	4	4	5	5	5
29	2	2	3	1	9	4	3	4	4	4	4	4	3	3	4	4	3	4	4	4	4	3	4	3	4	3	3	4	3	3	3	4	4	4	4	4	4	5	5	3	4	4	3	4	4	4	3	5	5
30	1	2	3	1	9	5	4	3	3	3	3	3	2	2	2	2	2	3	3	3	4	3	3	2	2	2	2	2	3	4	3	4	3	3	4	3	3	4	4	3	3	3	3	3	3	3	3	4	3
31	2	2	3	1	9	5	5	4	5	5	4	3	3	1	2	3	2	1	5	2	5	3	5	4	2	3	5	2	2	5	4	5	5	5	5	5	5	5	5	4	5	4	3	5	5	5	5	5	5
32	1	2	3	1	9	4	3	4	3	3	3	3	3	3	3	3	3	2	3	3	2	4	3	3	4	2	4	4	2	3	4	3	4	2	4	4	4	4	2	4	4	4	4	5	5	5	3	5	3
33	1	2	3	1	9	5	4	3	3	5	4	4	4	3	3	4	3	4	4	3	4	3	3	4	4	3	4	4	3	5	3	4	4	4	5	4	3	4	4	4	4	5	4	4	4	4	4	4	4
34	1	2	3	1	9	3	4	5	4	5	4	3	3	2	2	3	2	4	4	3	3	3	3	4	3	3	3	3	4	3	3	4	4	5	4	5	3	4	4	4	5	4	3	4	4	4	4	4	5
35	1	2	3	1	9	5	5	5	5	5	5	4	4	3	3	3	3	5	5	4	5	5	4	4	4	4	3	3	4	3	3	5	4	3	4	4	4	5	5	4	5	5	4	5	5	4	4	5	5
36	2	2	3	1	9	4	4	4	5	5	5	5	4	5	3	5	5	5	5	5	5	5	5	5	5	5	5	5	5	3	3	5	5	5	5	5	5	5	5	5	5	5	5	5	5	5	5	5	5
37	1	2	3	1	9	4	3	3	3	4	3	3	4	2	2	3	2	3	4	3	3	2	4	3	3	2	3	3	4	4	3	4	4	4	3	4	3	4	4	3	3	4	3	2	3	3	3	4	4
38	1	2	3	1	9	5	5	4	5	5	4	4	2	3	4	4	3	3	5	4	5	4	5	3	4	3	4	4	3	5	3	5	5	5	4	5	5	5	4	4	4	4	4	4	4	4	4	5	5
39	1	2	3	1	9	4	4	3	4	5	3	3	3	3	3	2	3	2	3	3	4	4	3	3	3	3	2	3	4	3	3	4	5	4	5	5	5	4	5	4	4	4	4	4	3	3	3	4	4
40	2	2	2	1	9	5	4	5	5	5	4	3	2	3	3	3	2	2	4	3	3	2	3	3	3	3	3	2	3	4	3	4	4	3	4	3	3	4	4	3	4	4	3	3	3	3	3	4	4
41	2	2	3	1	9	3	4	3	4	3	3	3	3	2	2	4	2	2	3	3	3	3	3	3	3	3	3	2	3	3	3	3	3	3	3	3	3	3	3	3	3	3	3	3	3	3	3	3	3
42	2	2	3	1	9	4	4	4	3	5	4	4	4	3	4	4	3	4	4	3	5	4	4	3	3	4	3	4	3	4	3	4	4	4	4	4	4	3	4	4	3	3	3	4	4	4	4	4	4
43	2	2	3	1	9	5	4	4	4	5	4	4	4	3	3	3	3	4	4	3	4	4	3	3	3	3	3	3	3	3	3	4	4	4	4	4	4	5	5	4	5	4	4	3	3	3	3	4	4
44	1	2	2	1	9	3	4	4	4	4	4	4	4	3	2	3	3	3	4	3	4	4	4	3	3	3	2	2	3	4	3	4	5	5	4	4	4	5	5	4	4	4	4	4	3	3	3	4	5
45	1	2	2	1	9	4	4	4	5	5	3	3	3	3	3	4	3	4	4	4	4	4	4	3	2	3	2	2	2	3	2	3	4	4	4	3	3	4	4	3	4	4	3	3	2	2	2	3	4
46	1	2	3	1	9	5	4	4	4	4	4	4	4	4	3	4	3	4	3	4	5	4	4	4	3	3	3	3	4	4	4	4	4	4	4	4	4	4	4	4	4	4	4	3	4	4	3	4	4
47	2	2	3	1	9	5	3	4	4	4	4	4	3	3	3	4	3	4	4	3	4	3	4	3	4	3	3	3	4	4	4	4	4	4	4	4	4	5	4	4	4	4	4	4	3	3	3	4	4
48	2	2	3	1	9	4	4	4	4	4	3	3	3	2	2	3	3	3	3	3	4	3	3	3	2	2	3	2	3	3	2	3	4	3	4	4	4	4	4	3	3	3	3	3	2	2	2	4	4
49	2	2	3	1	9	4	4	5	5	4	5	4	4	3	2	2	1	4	4	4	5	2	3	3	3	4	5	2	2	2	2	4	4	3	5	5	5	5	5	4	4	4	4	5	3	3	3	5	5
50	2	2	3	1	9	4	4	4	4	4	4	4	3	3	3	3	3	4	3	3	4	3	4	4	3	3	4	3	3	4	3	4	3	3	3	4	4	4	4	3	4	4	3	3	3	3	3	3	3
51	2	1	3	1	9	4	3	4	3	4	3	3	3	3	3	3	2	3	4	3	4	2	3	3	3	2	3	2	3	3	3	2	3	3	3	3	3	4	4	3	3	3	3	3	3	3	3	3	3
52	1	2	3	1	9	5	5	5	4	4	3	4	4	3	4	4	4	4	5	4	5	4	5	4	4	4	4	4	4	4	4	4	5	5	5	4	4	4	4	4	5	4	3	4	4	4	5	4	4
53	2	2	3	2	9	4	3	3	5	4	4	3	3	2	3	4	4	4	4	4	4	3	4	3	2	2	2	3	3	3	2	4	4	4	4	4	4	4	4	3	3	3	3	4	4	4	4	4	4
54	1	2	3	1	9	3	4	4	4	3	3	5	4	3	3	4	3	5	5	3	4	4	5	4	4	3	4	2	4	4	3	5	5	5	4	4	5	4	5	3	5	4	4	5	3	3	3	4	5
55	1	2	3	1	9	4	4	4	4	4	4	3	2	2	2	3	2	3	4	4	5	3	4	5	5	5	3	2	2	2	2	2	4	4	4	5	4	4	4	3	4	4	4	3	3	3	4	5	5
56	2	2	3	1	9	4	4	4	4	5	4	3	3	2	2	1	2	3	3	2	4	3	3	3	3	2	2	2	3	3	3	4	4	4	4	3	3	4	4	3	4	3	3	4	3	4	4	4	4
57	2	2	3	1	9	1	4	5	4	4	3	1	2	1	1	1	3	1	3	2	4	5	2	1	3	2	3	1	3	3	3	3	4	4	1	3	3	2	4	2	4	3	3	3	3	2	3	4	3
58	2	2	3	1	9	4	5	4	4	4	5	4	4	4	3	3	4	4	4	3	4	3	4	4	4	4	4	4	4	4	4	5	5	4	4	4	4	4	4	4	4	4	4	4	4	4	4	4	4
59	2	2	3	1	9	5	3	4	5	5	4	3	3	3	3	3	3	5	3	3	4	3	4	4	3	3	3	3	3	3	3	4	4	4	4	4	4	4	4	4	3	4	4	4	4	4	4	4	4
60	2	2	3	1	9	4	4	4	4	4	4	4	4	4	4	4	4	4	4	4	4	4	4	4	4	4	4	4	4	4	4	4	4	4	4	4	4	4	3	4	4	4	4	4	4	4	3	5	5
61	2	3	4	1	9	4	4	4	4	4	4	3	3	3	3	3	3	3	3	3	4	3	3	3	3	3	3	3	2	3	3	3	4	3	4	3	3	4	3	3	4	4	3	3	3	3	3	4	3
62	2	3	3	1	9	4	4	4	4	3	4	3	2	3	3	3	2	3	4	3	3	4	4	4	3	4	3	2	3	3	4	3	3	3	4	4	3	3	4	4	3	4	3	3	3	3	3	4	4
63	2	4	2	2	4	5	4	4	4	5	4	4	4	3	3	4	3	3	3	3	4	4	3	3	3	3	3	3	4	3	3	3	3	3	3	3	3	3	3	3	4	3	3	3	3	3	3	3	4
64	2	2	3	1	9	3	3	3	4	4	4	3	3	3	3	3	3	3	3	4	4	4	4	2	3	3	2	3	2	3	2	2	3	4	3	3	3	3	4	3	3	3	3	2	2	3	2	3	4
65	1	2	3	1	9	5	4	4	3	3	4	3	3	3	3	4	4	4	3	3	3	3	4	4	3	4	4	4	4	4	4	4	4	4	4	4	4	4	3	5	4	4	5	4	3	4	4	4	4
66	1	2	3	1	9	4	4	4	4	4	4	4	4	4	4	3	2	4	4	3	3	3	3	4	4	4	4	4	4	4	4	4	4	4	4	4	4	4	4	4	4	4	4	4	4	4	4	4	4
67	2	1	1	1	9	5	5	5	5	5	5	3	4	3	3	2	2	2	4	4	3	2	4	4	3	2	3	3	3	3	3	4	4	5	4	4	5	3	3	3	4	4	4	4	3	3	3	4	4
68	1	2	3	1	9	4	5	5	5	4	4	5	5	5	5	5	4	5	4	5	5	5	5	5	5	4	5	5	5	5	4	5	5	4	5	5	5	4	5	5	4	5	5	5	5	4	5	5	5
69	1	2	3	1	9	4	5	4	4	5	5	3	3	3	3	3	3	3	3	3	3	3	4	3	3	3	2	3	2	4	2	4	3	5	4	4	4	4	4	4	4	3	3	2	2	2	2	4	4
70	1	2	3	1	9	4	3	3	3	4	4	3	3	3	4	4	3	5	4	4	3	3	3	4	4	3	4	3	3	4	3	4	4	4	3	3	3	4	4	4	4	4	3	4	3	3	4	4	3
71	1	2	3	1	9	4	3	5	5	3	5	5	4	5	3	4	5	3	5	3	3	3	4	5	3	4	5	4	5	5	3	4	5	3	4	5	2	3	4	5	4	3	4	3	4	3	4	4	3
72	1	2	3	1	9	4	3	2	2	4	1	4	4	1	2	2	4	2	4	2	4	4	4	4	2	2	3	1	4	4	4	4	2	4	4	4	4	4	4	3	3	4	4	4	4	4	1	4	4
73	2	2	3	1	9	4	4	4	4	4	4	4	4	4	4	4	4	4	4	4	4	4	4	4	4	4	4	4	4	4	4	4	4	4	4	4	4	5	5	4	4	4	4	4	4	4	4	4	4
74	1	2	3	1	9	4	4	4	5	5	4	5	5	5	5	5	5	5	5	5	5	5	5	4	4	4	5	4	5	5	5	5	5	5	5	5	5	5	5	4	4	4	4	4	4	4	4	4	4
75	1	2	3	1	9	4	4	4	5	4	4	5	5	5	5	5	5	5	5	5	5	5	4	5	5	4	5	5	5	5	4	4	4	4	5	4	2	5	2	5	5	5	4	1	4	3	5	4	4
76	1	2	3	1	9	2	4	4	3	3	2	3	4	3	3	4	3	3	3	3	4	2	3	3	4	2	3	2	4	2	3	4	4	3	4	3	4	4	3	3	3	4	3	2	1	3	3	3	4
77	1	2	3	1	9	4	4	2	3	4	2	4	3	3	2	4	2	3	4	3	4	4	4	3	2	3	3	2	3	3	3	5	4	5	4	5	3	5	5	3	4	4	3	2	2	2	2	4	3
78	1	2	3	1	9	4	4	4	4	4	4	4	4	4	4	4	4	4	4	4	4	4	4	4	4	4	4	5	3	3	3	4	4	5	5	4	4	4	4	4	4	4	4	4	4	3	4	3	3
79	2	2	3	1	9	4	4	4	4	4	4	3	3	3	3	3	3	3	4	4	4	3	4	3	3	3	3	3	3	3	3	3	4	4	4	4	4	4	4	4	4	3	3	3	3	3	3	4	4
80	2	2	3	2	9	5	5	5	5	4	4	4	1	1	1	1	1	3	3	3	3	3	3	4	3	4	4	4	3	3	2	3	4	4	4	4	4	4	4	4	4	4	4	3	4	3	3	3	3
81	2	2	3	1	9	4	4	3	4	5	4	4	4	4	3	4	4	4	4	4	4	4	4	4	4	5	4	4	4	4	4	4	4	4	4	4	3	4	4	4	4	4	3	4	5	4	4	4	4
82	1	2	3	1	9	4	4	4	4	4	4	4	4	4	4	5	5	4	5	5	5	5	4	4	3	3	4	4	4	4	4	4	4	4	3	4	5	3	3	3	4	4	3	4	4	4	3	4	4
83	1	2	3	1	9	4	4	3	4	5	5	3	3	3	3	2	2	4	3	2	2	2	2	3	3	3	3	3	3	3	3	3	3	3	3	2	2	4	4	3	3	3	3	3	2	2	2	4	4
84	2	2	3	1	6	4	4	4	4	4	4	4	4	4	4	4	4	4	4	4	4	4	4	4	4	4	4	4	4	4	4	4	4	4	4	4	4	4	4	4	4	4	4	4	4	4	4	4	4
85	2	4	4	4	7	3	3	3	3	3	2	3	3	3	3	3	2	4	3	3	3	3	3	3	3	3	3	3	3	4	4	4	3	3	3	3	3	3	3	3	3	3	3	4	3	3	3	4	4
86	1	2	3	1	9	4	4	4	4	4	4	4	3	2	2	3	3	3	4	3	3	3	4	4	4	4	3	3	4	4	3	4	4	3	4	4	4	4	3	4	5	4	4	4	3	3	3	4	4
87	1	2	3	3	11	5	5	5	5	5	5	5	5	5	5	5	5	5	5	5	5	5	5	5	5	5	5	5	5	5	5	5	4	4	4	4	4	4	4	5	5	5	5	2	3	3	4	3	4
88	1	2	3	1	9	4	4	4	4	4	4	3	3	3	3	3	5	3	3	3	4	3	4	4	3	4	4	3	3	4	3	4	4	4	4	4	3	2	3	4	3	4	4	5	5	4	4	4	4
89	2	4	3	4	3	4	3	4	4	3	4	3	3	3	3	3	3	3	3	3	3	3	3	3	3	3	3	3	3	3	3	3	3	3	3	3	3	3	3	3	3	3	3	3	3	3	3	3	3
90	2	3	3	3	3	5	5	5	5	5	5	5	5	5	5	5	4	3	5	4	5	5	5	5	5	5	4	5	5	5	5	5	5	5	5	5	5	5	5	5	5	5	5	5	5	5	5	5	5
91	2	3	3	3	3	4	5	4	5	5	5	2	3	1	1	1	3	3	3	3	1	4	3	3	3	3	3	3	3	3	3	4	5	3	4	3	3	4	3	3	5	3	3	3	3	3	3	4	3
92	2	5	3	4	4	4	5	3	5	4	3	3	4	3	3	3	3	3	1	3	4	3	3	3	3	3	3	3	3	3	2	4	3	3	3	3	3	4	4	4	4	4	4	3	3	3	3	4	3
93	1	2	3	1	9	5	5	5	5	5	5	5	5	5	5	5	5	5	5	5	5	5	5	4	5	5	5	5	5	5	5	5	5	5	5	5	5	5	5	5	4	4	4	5	4	5	5	5	5
94	1	2	3	1	9	4	4	4	4	4	4	4	3	4	3	3	3	3	3	3	3	3	4	3	3	3	3	4	3	3	3	3	3	4	3	3	3	3	4	4	4	4	4	4	4	4	4	4	4
95	2	1	2	1	9	5	5	5	5	5	5	5	5	5	5	5	5	5	4	4	4	3	5	5	5	5	5	5	5	5	5	5	5	5	5	5	5	5	5	5	5	5	5	5	5	5	5	5	5
96	2	2	2	1	3	5	5	4	4	4	4	4	4	3	4	4	4	4	4	4	4	4	4	4	5	5	4	4	4	4	4	4	4	4	5	5	5	5	4	4	4	4	4	4	4	4	4	5	5
97	2	2	4	1	9	4	4	5	5	4	4	3	4	3	3	3	4	4	4	4	4	4	4	4	3	4	4	3	4	4	4	4	4	4	4	4	4	4	3	4	4	4	4	4	4	4	4	4	4
98	2	3	4	4	1	5	5	5	5	5	5	5	4	5	5	5	5	5	5	5	5	5	5	5	5	5	5	5	5	5	5	5	5	5	5	5	5	5	5	5	5	5	5	5	5	5	3	5	5
99	1	3	4	3	2	4	4	3	4	3	5	4	3	5	3	4	3	4	4	4	5	5	5	5	4	5	4	5	4	3	3	4	5	4	4	4	4	3	4	3	3	3	3	3	3	3	3	4	4
100	1	3	4	4	11	3	3	2	3	3	3	3	2	2	4	3	2	3	3	3	2	3	3	3	3	3	3	3	2	3	2	3	4	3	4	3	3	4	3	3	3	3	3	3	4	3	3	3	3
101	2	2	3	1	11	5	5	5	5	5	5	5	5	5	5	5	5	5	5	5	5	5	5	5	5	5	5	5	5	5	5	5	5	5	5	5	5	5	5	5	5	5	5	5	5	5	5	5	5
102	2	2	4	1	9	4	4	4	3	3	3	3	4	3	3	3	3	3	3	3	4	4	4	3	3	3	3	3	3	3	3	3	3	3	3	3	3	3	3	3	3	3	3	3	3	3	3	3	3
103	2	1	2	1	9	4	4	4	4	4	4	4	4	4	4	4	3	4	4	4	4	4	4	4	4	4	4	4	3	3	4	4	4	4	5	5	4	4	4	5	4	4	4	3	4	4	4	4	4
104	1	3	3	3	2	3	3	3	3	3	3	4	2	2	2	2	2	2	2	2	2	2	2	2	2	2	1	2	2	1	1	1	1	1	3	3	3	3	3	1	1	1	1	1	1	1	1	1	1
105	2	4	3	3	11	4	3	3	2	3	2	3	3	3	3	3	3	3	3	3	3	3	3	3	3	3	3	3	3	3	3	3	3	3	3	3	4	4	3	3	3	3	4	3	3	3	3	3	3
106	1	3	4	1	9	4	4	3	3	4	4	3	2	3	3	3	3	3	4	4	3	3	5	3	4	3	4	3	3	3	3	5	4	5	5	4	4	4	4	4	4	4	4	4	3	4	4	5	5
107	1	4	4	3	3	3	4	4	4	4	4	4	4	3	4	3	4	4	3	4	4	4	4	3	3	3	3	3	4	4	4	4	4	5	4	3	3	4	4	4	5	3	3	3	3	3	3	4	4
108	2	6	3	3	3	4	3	3	4	4	4	4	3	4	4	4	4	3	5	5	5	4	5	4	4	4	4	4	4	4	4	5	4	4	5	4	4	4	4	5	4	4	4	5	4	4	4	5	5
109	1	5	4	4	1	5	4	4	4	4	3	4	3	4	4	3	3	3	4	4	4	4	5	3	3	4	4	4	3	4	4	4	4	4	4	4	4	4	4	5	4	4	4	4	4	4	4	5	5
110	1	4	3	3	7	4	4	3	3	3	4	4	4	4	4	5	4	4	4	4	4	4	5	3	3	3	4	5	4	4	4	4	4	5	4	4	4	4	4	4	4	4	4	5	4	4	4	5	5
111	1	3	4	1	9	4	4	4	3	4	3	4	4	4	3	3	3	3	4	4	4	3	5	3	3	3	4	3	3	3	3	5	4	5	5	4	4	3	3	4	4	4	4	4	4	4	4	5	5
112	1	5	3	3	7	4	4	4	5	5	4	4	3	4	4	4	4	4	4	5	4	4	4	4	4	3	3	3	3	4	4	4	4	5	4	4	4	5	5	4	4	4	3	3	3	3	4	4	4
113	1	4	3	4	2	5	4	3	3	4	4	3	2	4	3	3	3	3	4	4	4	3	4	4	4	3	4	3	3	4	3	5	4	5	5	4	4	3	3	4	4	4	4	4	3	4	4	5	5
114	1	5	3	3	7	5	4	4	3	4	3	3	4	4	4	4	3	3	4	5	5	4	5	4	3	3	4	4	4	4	4	3	4	5	5	4	4	3	3	4	4	4	4	5	3	4	4	5	5
115	1	6	3	3	1	4	4	4	4	4	4	4	4	4	4	4	4	4	3	3	3	4	4	4	4	3	4	3	4	4	4	4	5	5	5	4	4	4	4	4	5	4	4	3	3	3	3	3	3
116	2	4	3	4	2	5	4	4	4	4	4	4	3	4	4	4	4	4	4	3	3	4	4	4	3	3	4	4	4	3	3	4	4	5	5	4	4	4	4	4	4	4	4	4	3	3	3	5	5
117	1	3	4	3	2	4	4	5	5	4	4	4	4	3	3	3	4	3	4	4	4	4	5	4	4	4	3	3	3	4	3	5	5	5	5	4	4	5	5	4	5	4	3	4	3	3	3	4	4
118	1	5	4	4	1	4	3	3	4	4	3	3	3	4	4	4	4	2	4	4	4	3	5	4	3	4	3	3	3	3	3	5	4	4	4	4	4	4	3	4	4	4	3	4	4	4	3	5	5
119	1	3	4	1	9	5	4	4	4	4	4	4	3	4	4	4	3	3	3	4	4	3	4	4	4	4	4	3	4	3	3	4	4	5	4	4	4	3	4	4	4	4	3	4	3	3	4	5	5
120	1	6	3	1	10	5	4	4	4	5	3	4	4	4	4	4	4	3	5	5	5	4	5	5	4	5	4	4	4	4	4	5	4	5	5	4	4	4	4	4	4	5	5	5	4	5	4	5	5
121	1	5	3	3	4	4	4	5	4	5	4	4	3	3	3	3	4	4	4	5	4	4	4	3	3	3	4	3	4	4	4	4	5	5	4	4	4	5	4	4	5	4	4	3	3	3	3	5	5
122	1	4	3	3	7	4	4	4	4	4	4	4	4	4	5	4	5	3	4	5	5	5	5	4	4	4	5	3	4	4	5	5	4	5	4	4	4	5	5	4	5	4	3	4	4	4	4	4	4
123	2	5	3	4	4	5	5	4	4	4	3	3	3	4	4	3	3	4	4	4	4	4	4	4	4	4	4	4	3	4	4	4	5	4	5	4	5	3	3	5	4	4	5	4	4	4	5	5	5
124	1	5	3	3	11	3	3	4	4	3	5	4	3	3	4	4	4	4	5	4	4	3	4	3	3	3	4	2	3	4	4	4	4	4	5	4	4	5	5	3	4	4	3	3	3	3	3	4	4
125	1	7	3	3	1	4	4	4	4	4	4	5	4	5	5	4	5	5	5	5	5	4	4	4	3	4	4	4	4	4	5	4	5	5	5	5	4	4	4	5	5	4	5	4	4	3	3	4	4
126	1	4	4	4	3	5	4	4	5	4	3	4	3	4	3	4	3	3	4	4	4	4	4	3	3	3	4	3	3	3	3	5	4	4	5	4	4	3	4	4	4	4	4	5	4	4	5	5	5
127	1	5	3	3	3	5	4	3	4	4	3	4	4	4	3	4	4	3	4	4	4	3	5	4	4	4	4	3	3	4	3	4	4	5	5	4	4	4	4	4	4	4	4	4	3	4	4	5	5
128	1	4	3	4	2	5	4	4	4	4	4	4	4	3	3	3	4	4	4	4	4	3	5	4	4	4	4	4	4	4	3	4	4	5	5	4	4	4	4	4	4	4	4	5	3	4	4	5	5
129	2	2	1	4	3	4	4	4	4	4	4	4	4	4	4	4	5	4	4	4	4	3	4	4	4	5	5	4	5	5	5	5	5	5	4	4	4	5	5	5	5	3	5	5	4	5	4	5	3
130	1	2	3	1	9	4	4	4	4	5	3	3	3	3	3	2	3	3	3	3	3	3	3	3	3	3	3	3	3	3	3	4	4	4	4	5	4	3	3	4	3	3	3	3	3	3	3	3	3
131	1	3	3	4	11	5	5	5	4	3	5	3	2	3	3	3	3	3	4	2	4	4	4	3	3	3	3	3	2	3	3	4	4	4	3	4	4	4	4	3	3	3	3	3	3	3	3	4	3
132	2	2	3	1	9	2	3	4	4	5	2	4	3	3	4	4	3	4	4	3	4	4	3	3	3	4	5	3	4	3	4	3	4	3	3	4	4	5	2	5	3	2	4	3	4	3	3	2	4
133	1	3	3	4	3	5	4	5	5	5	4	5	5	5	5	5	4	5	5	5	5	5	5	4	4	4	4	4	5	5	5	5	5	5	5	4	5	5	5	4	4	4	4	4	4	4	4	4	5
134	1	2	3	3	9	4	4	4	4	4	4	3	3	2	3	3	4	3	3	4	4	5	5	4	4	4	4	3	3	4	4	4	4	5	5	5	5	4	4	4	3	4	4	4	4	5	4	4	5
135	2	4	2	3	2	4	4	5	3	4	4	4	5	4	3	4	4	4	4	3	3	3	3	3	3	4	3	3	4	4	4	4	4	4	5	4	4	4	3	3	4	3	3	4	4	3	3	3	4
136	1	4	3	2	11	4	4	4	4	4	4	3	4	3	3	3	3	3	3	3	4	3	4	3	3	3	3	3	3	3	3	4	3	4	4	4	4	4	3	4	3	3	3	3	3	3	3	4	3
137	1	2	3	3	11	5	5	5	5	3	3	2	2	2	2	2	2	2	3	3	3	4	4	3	4	3	4	2	3	3	3	5	5	4	4	4	4	5	5	4	4	5	3	3	4	4	3	5	5
138	1	3	4	4	11	2	4	2	2	3	3	3	2	3	2	2	2	3	2	2	3	2	2	2	2	2	2	2	2	2	2	3	3	2	3	3	3	3	3	2	2	3	2	2	2	2	2	3	3
139	2	3	3	2	3	5	2	3	3	3	3	3	3	2	2	3	2	2	3	3	5	3	4	3	3	3	3	2	2	3	3	3	3	3	4	3	3	3	3	4	4	4	3	3	3	3	3	3	3
140	1	3	3	2	7	5	3	4	3	4	4	3	3	3	3	4	3	4	4	3	4	3	3	3	3	4	4	3	3	4	3	4	5	4	5	4	4	4	4	4	3	4	3	3	4	4	4	4	3
141	1	1	2	1	9	5	5	5	5	5	4	3	4	3	3	3	3	3	3	3	3	3	3	4	4	3	4	3	3	3	3	4	4	4	4	4	4	4	3	4	4	4	4	3	3	3	3	3	3
142	2	1	2	1	9	4	4	4	4	4	4	4	4	3	3	3	3	3	3	3	3	4	4	4	4	5	4	3	3	3	3	3	4	4	4	4	4	4	4	4	4	4	4	4	4	4	4	3	4
143	1	2	3	1	9	5	5	5	5	5	5	4	3	3	3	4	3	4	5	4	5	4	5	4	4	5	4	3	3	5	3	4	5	5	5	5	5	5	5	4	3	3	4	3	3	4	4	3	3
144	2	3	4	1	9	4	4	4	4	4	5	4	3	3	3	3	3	4	4	4	5	4	4	3	3	4	4	3	3	4	3	4	4	5	4	4	3	4	4	3	4	4	4	4	3	3	3	5	4
145	1	2	3	1	9	4	5	2	4	4	4	3	3	2	3	4	3	3	3	3	3	3	3	3	3	3	3	3	3	3	3	4	4	5	5	5	5	5	5	3	4	4	3	4	4	3	3	4	4
146	2	3	3	1	11	3	2	3	1	3	1	3	3	2	2	3	3	4	3	2	2	4	5	3	4	4	3	3	4	4	3	4	4	4	4	4	4	4	5	4	4	4	3	3	3	3	3	4	4
147	1	4	4	4	3	4	5	5	4	4	4	4	5	4	4	5	3	3	4	4	5	5	5	5	4	4	4	3	4	4	4	4	5	5	5	4	4	4	4	5	5	5	5	4	4	4	4	5	5
148	2	5	2	2	8	3	4	5	4	4	4	3	4	3	3	4	3	3	4	4	4	4	4	3	4	4	3	3	3	4	3	4	4	4	3	3	3	5	3	5	5	5	5	4	4	4	4	5	5
149	1	4	3	3	1	4	4	3	4	4	4	3	3	4	4	3	3	4	4	4	4	3	5	4	4	4	4	3	3	3	2	4	4	5	4	4	4	4	3	5	4	4	4	4	3	4	4	5	5
150	2	3	4	4	7	3	3	4	4	4	4	3	3	3	3	3	3	3	3	3	3	3	3	3	3	3	3	3	3	4	3	4	4	4	4	4	4	4	4	4	3	4	3	3	3	3	3	4	4
151	1	4	2	2	4	4	4	4	3	3	4	3	4	4	4	4	3	3	4	4	4	4	4	4	4	4	4	3	3	3	3	4	4	3	3	3	3	3	3	3	3	3	3	4	4	4	4	4	4
152	2	2	4	1	9	5	5	4	5	5	5	3	3	3	3	3	3	4	5	5	4	3	4	4	3	4	3	3	4	4	4	5	5	5	5	5	4	5	5	5	5	5	3	5	4	5	3	5	5
153	2	7	3	3	2	5	5	5	4	5	4	4	4	4	3	3	4	4	4	5	5	4	4	4	4	4	4	3	3	4	3	4	4	4	5	5	5	4	4	4	4	4	4	3	3	3	4	4	4
154	2	4	3	3	3	5	4	4	5	4	5	4	4	3	3	4	3	4	5	4	5	5	4	4	3	3	3	3	3	4	3	5	5	5	5	4	4	5	5	5	5	5	4	4	3	3	3	5	4
155	1	3	4	3	3	5	5	5	5	5	5	4	5	3	5	5	3	5	5	5	5	3	5	4	4	3	4	3	4	3	3	4	5	5	5	5	5	5	5	5	5	5	5	3	4	3	3	5	5
156	2	5	3	3	11	4	4	4	4	4	4	4	3	3	3	4	3	4	4	4	4	4	4	3	3	3	3	3	4	4	3	4	4	4	4	4	4	4	4	3	4	4	3	3	3	3	3	4	4
157	2	5	4	4	2	5	5	5	5	5	4	3	3	3	4	3	3	4	4	4	4	4	4	4	3	3	3	3	4	4	4	4	4	4	4	4	3	4	5	4	3	4	3	4	4	4	4	4	4
158	1	3	3	2	7	4	4	5	4	5	5	4	4	3	3	4	3	4	4	4	5	4	4	4	5	4	4	3	3	4	3	4	4	5	5	5	4	5	4	4	4	4	4	3	3	4	4	4	5
159	1	4	1	3	3	4	4	4	3	3	4	4	3	4	3	3	3	3	3	4	4	3	3	3	3	3	3	3	3	3	3	3	4	4	4	4	4	4	4	4	4	4	4	4	3	3	3	4	4
160	2	4	2	3	11	4	4	4	5	5	5	4	4	4	3	3	2	2	3	5	3	2	4	4	3	2	3	5	5	4	3	4	5	4	4	5	5	5	4	5	5	4	4	5	5	3	3	4	4
161	2	5	3	4	1	5	5	5	5	5	5	5	5	4	3	3	2	2	3	5	3	2	4	4	3	2	3	4	4	3	2	5	4	3	4	4	3	2	4	5	4	5	5	3	5	4	3	5	5
162	1	5	4	4	4	5	4	4	4	5	4	4	4	3	3	3	3	4	5	3	3	3	4	4	4	3	3	3	3	4	4	5	4	4	5	4	4	4	3	3	4	4	4	4	3	4	5	5	4
163	2	2	3	1	9	5	5	5	5	5	5	3	4	3	3	3	2	3	4	4	4	2	2	4	2	3	4	4	3	3	3	4	4	4	4	4	3	3	4	3	3	3	3	4	4	4	3	4	4
164	1	1	2	1	9	5	5	5	5	4	4	4	4	3	3	3	3	3	3	3	5	5	5	5	5	4	4	4	4	4	4	5	5	5	5	5	5	5	5	4	4	4	4	4	4	4	4	4	5
165	2	3	4	3	3	3	3	2	4	5	3	3	3	3	3	4	3	4	4	4	5	5	5	3	4	3	4	3	3	4	3	4	4	4	3	3	4	4	5	4	4	4	4	4	3	4	3	5	5
166	2	3	1	2	7	4	4	4	4	4	4	3	3	4	3	3	2	4	2	3	4	4	3	3	3	3	3	2	4	3	4	4	4	4	3	4	4	4	4	4	3	3	3	3	3	3	4	4	4
167	2	6	2	1	6	4	4	4	5	4	4	4	4	4	3	3	3	3	4	4	4	3	3	4	3	3	4	3	3	3	4	4	4	4	3	3	3	4	4	4	4	4	4	3	3	3	3	4	4
168	2	6	3	2	7	5	3	4	3	5	4	5	4	4	4	5	4	5	5	4	5	4	5	4	5	4	5	5	4	4	5	5	5	4	5	4	5	5	4	4	5	5	4	4	4	5	4	5	5
169	1	5	3	3	2	5	4	4	4	4	4	4	3	4	4	3	3	3	4	5	5	4	4	3	4	3	3	2	3	4	3	4	4	5	4	4	4	3	3	4	3	4	4	3	3	4	4	4	4
170	1	4	3	2	2	4	4	4	5	4	4	3	4	4	3	3	4	4	4	4	5	4	4	3	4	3	3	2	3	4	3	4	4	4	4	4	4	4	4	4	4	4	4	3	3	3	3	4	4
171	1	4	4	1	3	4	3	3	2	3	2	3	3	4	3	2	4	3	3	4	4	2	3	3	3	4	2	3	2	3	3	2	2	4	4	4	4	3	3	2	3	4	4	4	4	4	3	3	3
172	2	7	3	4	10	5	4	4	4	5	3	5	3	4	5	4	4	4	4	4	4	4	5	4	4	4	4	5	4	3	4	4	4	5	5	4	4	3	3	4	5	5	4	4	4	3	4	5	5
173	2	3	3	4	7	2	4	4	4	4	4	4	5	3	4	4	5	5	4	5	5	5	5	5	5	3	3	4	5	4	4	4	4	4	5	4	4	4	5	4	4	4	4	5	4	3	3	5	4
174	1	2	3	1	9	5	5	4	5	5	5	3	3	3	3	3	3	4	4	4	4	4	4	3	4	4	4	4	3	4	4	4	4	4	4	4	4	4	4	4	4	4	4	4	4	3	3	5	5
175	1	2	3	1	9	3	3	4	4	4	3	2	2	2	2	4	2	2	4	3	4	3	3	3	4	4	3	2	2	3	2	4	3	3	4	3	3	4	4	3	3	3	3	4	3	2	2	4	4
176	2	2	3	1	9	4	4	3	3	4	4	4	4	3	4	3	3	3	3	3	3	4	4	3	3	3	3	4	4	4	3	4	4	4	4	4	4	4	3	4	4	4	3	3	4	3	3	4	4
177	1	4	3	4	7	5	4	4	4	4	3	4	4	4	3	3	3	3	4	3	4	3	4	3	3	4	4	3	3	4	3	4	4	5	4	3	3	4	4	5	4	4	4	4	3	4	4	5	5
178	1	3	3	2	7	5	4	4	5	5	5	4	3	1	3	2	3	3	5	3	4	3	5	4	2	2	3	3	4	3	3	5	5	3	4	4	4	5	5	5	4	4	5	2	2	2	2	5	4
179	1	3	3	3	3	5	5	5	5	5	4	4	5	3	4	3	3	4	5	5	5	4	3	3	4	4	3	5	5	4	4	5	5	5	5	5	5	5	5	5	5	5	5	5	4	4	4	5	5
180	1	3	3	4	2	4	5	4	3	5	4	4	4	3	3	3	3	4	2	3	2	4	4	3	4	4	3	3	4	4	3	5	5	5	5	5	5	5	5	5	4	5	4	4	3	4	3	5	5
181	2	7	3	2	1	3	3	3	4	3	3	3	3	4	4	3	3	4	3	4	3	3	4	3	3	3	3	4	4	3	3	4	4	4	3	3	3	4	3	3	3	3	3	3	4	3	3	3	3
182	1	4	4	4	1	5	4	4	4	4	3	4	4	4	3	3	3	3	3	3	4	3	5	2	4	3	4	4	3	3	3	4	4	5	5	4	4	4	4	4	4	4	4	4	2	3	4	5	4
183	2	4	3	3	2	4	4	4	4	5	5	4	3	3	3	3	3	3	3	4	4	4	4	3	3	3	3	3	3	3	3	4	4	5	4	4	4	5	5	4	4	4	4	3	3	3	3	4	4
184	2	6	3	4	1	5	5	5	5	5	5	5	5	5	5	4	4	4	5	5	5	5	5	5	5	5	5	5	5	5	5	5	5	5	5	5	5	5	4	5	5	5	5	4	5	5	5	4	5
185	1	3	3	2	11	5	5	5	4	5	4	5	5	5	5	4	3	3	4	4	4	4	4	5	5	5	5	4	4	5	5	4	4	4	4	4	4	5	5	4	3	5	5	5	3	4	5	5	5
186	1	6	3	4	2	5	4	3	5	4	5	3	4	4	4	3	3	3	5	5	5	5	5	4	3	3	5	5	5	5	5	5	5	5	5	5	4	5	4	5	5	5	5	4	4	4	5	5	5
187	2	3	4	4	5	3	3	2	3	3	3	5	4	3	3	3	3	3	3	3	4	3	4	4	4	4	5	3	3	3	3	4	4	3	4	4	4	4	4	4	4	4	4	3	3	3	3	3	4
188	1	3	3	3	11	4	4	4	4	4	3	3	4	4	4	3	3	4	4	4	4	4	4	4	3	3	2	4	3	4	3	4	4	4	4	4	4	4	3	4	3	4	3	4	4	4	4	4	4
189	2	4	3	4	3	3	3	3	4	4	4	3	3	3	3	3	3	3	3	3	4	4	4	3	3	3	3	3	3	3	3	4	4	4	3	3	3	4	4	3	3	3	3	3	3	3	3	3	3
190	2	5	4	4	7	4	3	4	4	3	4	4	4	4	4	4	5	4	5	4	4	4	4	4	3	3	3	4	3	4	4	4	4	3	4	4	4	5	5	3	4	4	4	5	5	4	4	5	4
191	2	2	3	1	9	3	4	5	4	5	4	3	3	1	3	4	2	2	4	1	4	1	4	4	3	1	3	2	3	4	1	2	3	3	3	3	4	4	4	3	4	3	3	4	3	3	3	3	3
192	2	4	4	4	1	4	4	4	3	3	4	3	4	4	4	4	3	3	4	4	4	3	3	4	4	3	5	3	4	4	3	3	4	4	3	3	4	4	3	4	3	3	3	4	3	3	3	5	5
193	2	6	4	4	1	4	3	3	4	4	3	4	4	4	4	4	3	3	4	4	4	4	4	4	3	4	4	4	4	4	4	4	4	4	4	4	4	4	4	4	4	5	5	4	4	4	4	4	4
194	2	6	3	3	2	5	5	5	5	5	5	5	4	4	4	5	4	4	4	4	4	4	4	4	4	4	4	4	4	4	4	5	5	5	4	4	4	4	5	4	4	4	4	4	3	4	3	3	3
195	1	6	3	2	7	4	3	5	4	4	4	4	3	4	4	5	4	5	4	5	5	5	4	4	2	3	4	4	3	3	3	4	3	5	5	3	4	4	4	3	3	3	3	4	3	3	2	4	4
196	1	6	4	3	3	4	3	5	4	4	4	4	3	4	4	5	4	5	4	5	5	4	5	4	2	3	4	3	3	4	3	4	3	5	5	3	4	4	4	3	4	3	3	4	3	3	3	4	4
197	1	6	3	4	1	4	4	4	4	4	3	5	4	4	4	3	3	3	4	4	4	4	3	3	3	3	3	3	3	3	4	4	4	4	4	4	4	3	3	3	3	3	3	3	3	3	3	4	4
198	1	6	3	3	1	4	4	4	4	4	4	5	4	4	4	4	3	3	3	3	4	4	3	3	3	3	3	3	2	3	4	4	4	4	4	4	4	3	4	3	3	3	3	3	3	3	3	3	3
199	1	4	2	2	4	5	4	4	4	4	3	3	4	5	5	5	5	4	4	3	4	4	4	4	5	4	5	3	4	5	4	4	4	4	4	4	5	4	3	5	4	4	5	3	4	4	3	5	5
[truncated: 6 more columns]
